# Supplementary material for: Prediction model of gleason score upgrading after radical prostatectomy based on a bayesian network
Source: BMC Urol. 2023 Oct 7;23:159. doi: 10.1186/s12894-023-01330-6 (PMC10560421; doi:10.1186/s12894-023-01330-6)
Supplement: Supplementary file 1 — Supplementary Material 1 [file 12894_2023_1330_MOESM1_ESM.xlsx]

## Sheet: Sheet1
	upgreading	age	BMI	TPSA	Positive cores	% of positive cores	Prostate volume	PSAD	PI-READS	T	PSM	Lymphatic metastasis	SVI	NI	ISUP
0006753118	1	1	2	1	1	1	2	0	4	0	1	0	0	0	3
0000908037	1	2	2	2	1	1	2	1	5	1	1	0	0	1	3
0004299162	1	2	2	0	0	0	2	0	5	0	0	0	0	0	1
0000293307	1	2	1	1	1	0	1	0	4	0	0	0	0	1	4
0005617633	1	2	2	1	0	0	2	0	4	0	0	0	0	0	1
0006999196	1	2	2	2	1	1	2	1	5	1	1	0	1	1	4
0001809025	1	1	2	2	0	0	1	1	5	0	1	0	0	0	1
0003789468	1	0	1	0	0	0	2	0	4	1	0	0	0	1	1
0006689458	1	2	2	1	0	0	1	0	4	0	0	0	0	0	1
0000854181	1	1	1	2	1	0	2	1	4	0	1	0	0	1	2
0002647400	1	2	1	2	1	1	1	3	5	0	1	1	0	0	4
0006295512	1	2	2	2	0	0	2	1	4	0	0	0	0	1	1
0003211064	1	1	1	1	0	1	2	0	4	0	1	0	0	1	4
0005787462	1	0	2	2	0	0	1	3	5	0	0	0	0	0	1
0003872328	1	2	2	0	0	0	2	0	4	0	0	0	0	1	1
0005569666	1	1	2	1	1	1	2	0	4	1	0	0	0	1	4
0004848271	1	1	1	1	1	1	2	1	5	1	0	0	0	1	4
0006786138	1	2	1	2	0	0	2	3	5	1	1	0	1	1	5
0002070533	1	1	1	1	0	0	2	0	5	0	0	0	0	1	1
0005389983	1	1	2	0	0	1	2	0	5	0	0	0	0	0	1
0000072158	1	2	2	2	1	0	2	1	4	0	1	0	0	0	4
0006034971	1	1	1	2	1	1	1	3	4	1	1	0	1	1	4
0005208782	1	1	2	0	0	0	1	0	4	0	0	0	0	0	1
0005906092	1	2	2	1	1	0	1	0	4	1	0	0	0	1	1
0006175261	1	2	1	0	0	0	1	0	5	1	0	0	0	1	1
0005674349	1	0	2	2	1	1	1	2	5	1	0	0	0	1	4
0004631972	1	0	2	0	1	0	0	0	4	0	0	0	0	1	1
0007271303	1	2	1	2	0	1	1	2	5	0	0	0	0	1	3
0005538829	1	2	2	2	0	1	1	3	4	0	1	0	0	0	1
0004960380	1	1	1	2	0	0	0	1	4	0	1	0	0	1	2
0000003144	1	2	1	1	0	0	1	0	4	0	0	0	0	0	1
0000397690	1	1	2	2	1	1	0	2	5	0	0	0	0	1	4
0007348118	1	1	1	0	0	0	1	0	4	0	1	0	0	0	1
0004240394	1	2	0	2	0	0	0	2	4	0	1	0	0	1	3
0002553419	1	2	0	2	1	1	1	3	5	1	1	0	1	1	4
0007020029	1	1	2	2	0	0	0	3	4	0	0	0	0	0	1
0005027144	1	1	1	0	0	0	0	0	4	0	1	0	0	0	1
0000931432	1	0	2	0	1	0	1	0	4	1	0	0	0	1	3
0004844294	1	1	2	0	1	0	1	0	4	0	0	0	0	0	4
0000888243	1	1	2	1	0	0	0	0	4	0	1	0	0	0	1
0007236923	1	1	0	1	0	0	1	1	4	0	0	0	0	0	1
0003049822	1	2	2	0	0	0	0	0	4	0	0	0	0	1	1
0007029915	1	1	2	0	0	0	0	0	5	1	1	0	0	0	1
0000022616	1	0	2	2	1	1	1	2	4	0	0	0	0	0	2
0002110758	1	1	2	0	0	0	1	0	5	0	1	0	0	0	1
0005295128	1	2	2	2	0	0	1	2	5	0	0	0	0	1	1
0006306351	1	1	2	0	0	0	0	0	3	1	1	0	0	0	4
0006740528	1	1	2	0	1	0	1	0	4	0	0	0	0	0	2
0003898736	1	1	2	2	0	0	0	2	5	0	0	0	0	0	1
0003523739	1	0	2	1	1	0	1	1	5	1	1	0	0	1	1
0003850236	1	1	2	1	0	1	0	1	5	1	0	0	1	1	5
0005701174	1	2	2	2	1	1	1	2	5	0	1	0	0	1	1
0007135426	1	1	2	2	1	1	1	3	4	1	1	0	1	1	5
0004678858	1	0	2	2	0	0	0	3	5	1	1	0	0	1	4
0004068064	1	2	1	2	1	1	0	3	5	1	0	0	1	1	4
0006737659	1	1	1	2	1	1	0	2	5	1	1	0	0	0	3
0002239401	1	1	1	2	0	0	0	2	5	0	0	0	0	1	3
0005037540	1	1	2	2	0	1	0	2	4	1	0	0	1	1	3
0000427298	1	2	1	2	1	0	0	3	4	1	1	0	0	1	3
0000572139	1	1	2	2	0	1	0	3	4	0	0	0	0	1	3
0006015010	1	1	1	2	0	1	0	3	4	1	1	0	1	1	2
0006650512	1	1	1	2	0	1	0	3	4	1	0	0	1	0	2
0000440189	1	1	2	0	1	0	0	0	4	0	1	0	0	0	1
0005978970	1	2	1	2	1	1	0	3	4	1	0	0	1	1	4
0005882566	1	1	2	2	1	1	0	3	4	0	0	0	0	1	5
0006545993,0003229053	1	1	2	2	0	1	0	3	4	0	0	0	0	1	1
0006746109	1	0	2	2	1	0	0	2	5	1	1	0	0	1	1
0000877569	1	1	2	1	0	1	0	1	4	0	0	0	0	0	3
0002711063	1	1	2	1	0	0	0	1	5	0	0	0	0	0	1
0005572157	1	2	2	1	1	0	0	1	4	0	0	0	0	1	1
0000552782	1	2	2	2	0	0	0	2	5	0	1	0	0	1	2
0002036964	1	2	2	1	0	0	0	1	3	0	0	0	0	0	1
0007208062	1	2	2	0	0	0	0	0	5	0	0	0	0	1	4
0000461210	1	1	1	2	1	1	0	2	4	0	0	0	0	1	2
0006840762	1	1	2	0	0	0	0	0	5	0	1	0	0	1	1
0000052833	1	1	1	0	0	1	0	0	4	0	0	0	0	1	1
0004709080	1	0	2	0	1	0	0	1	4	0	1	0	0	1	1
0000432279	1	1	2	2	0	0	0	3	4	0	0	0	0	0	2
0003945362	1	0	1	2	0	0	0	3	4	0	1	0	0	0	1
0002360555	1	1	2	1	1	1	0	1	3	0	1	0	0	1	2
0000695378	1	0	1	2	1	1	0	3	4	1	1	0	1	1	4
0001084431	1	2	1	2	1	1	0	3	5	1	0	0	1	1	4
0006523382	1	1	1	2	1	1	0	3	4	1	1	0	1	1	4
0001073817	1	1	2	2	1	1	0	3	4	1	1	0	1	1	4
0002294755	1	1	2	0	0	0	0	1	4	0	0	0	0	0	1
0001549087	1	1	2	2	1	1	0	3	4	0	0	0	0	1	4
0000807796	1	1	1	1	0	0	0	2	4	0	0	0	0	1	1
0001777070	1	1	1	0	0	1	0	0	4	0	1	0	0	1	1
0005515930	1	1	1	1	0	1	0	1	4	0	0	0	0	0	1
0005043861	1	1	1	2	0	1	0	3	4	0	1	0	0	1	1
0001061053	1	2	2	2	1	1	0	3	4	1	1	0	1	1	4
0003780722	1	1	2	2	1	1	0	3	4	0	0	0	0	1	3
0000142564	1	2	2	1	1	0	0	2	4	0	0	0	0	0	4
0000133141	1	1	2	0	0	0	0	0	5	0	0	0	0	0	2
0006466712	1	1	1	1	1	1	0	2	5	1	1	0	0	1	4
0006729757	1	1	1	2	1	1	0	3	5	1	1	1	1	1	4
0002490558	1	1	1	2	1	1	0	3	4	1	1	0	0	0	2
0000677127	1	1	2	2	1	1	0	2	4	0	1	0	0	1	4
0007243557	1	0	1	1	1	0	0	2	4	0	1	0	0	0	2
0006209113	1	1	2	1	0	0	0	1	5	1	1	0	0	0	3
0003143721	1	1	1	0	0	0	0	1	5	0	1	0	0	1	4
0004934956	1	2	1	2	1	1	0	3	5	1	1	0	0	1	4
0002671301	1	0	2	2	1	0	0	3	5	1	0	0	1	1	4
0004009180	1	1	1	1	0	1	0	2	3	0	0	0	0	1	1
0005597406	1	0	1	0	0	1	0	1	3	1	0	0	0	1	1
0005431297	1	0	2	2	0	1	0	3	5	1	1	0	0	1	4
0000465560	1	1	2	2	1	0	0	3	5	0	0	0	0	1	4
0000410100	1	0	1	1	1	0	0	2	4	0	1	0	0	0	1
0002827900	1	1	2	1	0	0	0	2	4	0	0	0	0	0	1
0002517983	1	2	1	0	0	1	0	1	3	0	1	0	0	1	1
0004833286	0	1	2	2	1	1	2	3	4	0	1	0	0	1	4
0000108173	0	2	2	0	1	0	2	0	5	0	0	0	0	0	5
0004399638	0	1	1	2	1	1	2	2	4	0	1	0	0	1	5
0001383869	0	1	2	2	1	1	2	1	4	0	0	0	0	1	5
0000335747	0	1	2	2	1	0	2	1	4	0	0	0	0	0	3
0002275800	0	1	2	0	1	1	2	0	4	1	1	0	1	1	5
0007032199	0	1	2	2	0	0	2	2	3	0	0	0	0	0	4
0000044771	0	2	2	2	1	0	2	0	3	0	1	0	0	1	2
0004975673	0	1	1	2	0	1	2	2	5	0	0	0	0	0	5
0005484592	0	2	2	1	0	1	2	0	5	0	0	0	0	0	2
0004065460	0	1	2	2	0	0	2	3	4	0	0	0	0	0	4
0001174548	0	2	2	2	1	0	2	0	4	0	0	0	0	1	4
0001547592	0	1	2	2	1	1	2	2	5	0	1	1	0	1	5
0003257176	0	1	2	2	0	0	2	0	4	0	0	0	0	0	4
0006175639	0	1	1	1	1	1	2	0	5	0	0	0	0	1	4
0005016699	0	1	1	2	1	1	2	3	3	0	0	0	0	0	5
0004587998	0	2	1	1	0	0	2	0	3	0	0	0	0	1	1
0002415040	0	1	2	1	1	0	2	0	4	1	0	0	1	1	4
0006444955	0	2	0	2	1	1	2	3	5	0	0	0	0	0	5
0006504570	0	0	2	2	1	1	2	2	5	1	1	0	1	1	5
0005634793	0	1	2	2	0	0	2	1	4	0	0	0	0	0	5
0000011393	0	2	2	2	1	1	2	3	5	0	0	0	0	0	5
0001576761	0	2	2	2	1	1	2	2	5	0	0	0	0	0	3
0005088873	0	2	2	2	1	1	2	3	5	1	1	0	1	1	5
0002048908	0	1	2	2	0	1	2	3	4	0	0	0	0	0	3
0003929739	0	2	1	2	1	1	2	2	5	0	1	0	0	0	5
0006690990	0	1	2	0	0	0	2	0	4	0	0	0	0	0	2
0001552126	0	1	2	2	0	0	2	1	4	0	0	0	0	0	1
0004607886	0	2	2	2	1	1	2	3	4	0	0	0	0	1	5
0005288026	0	2	1	2	0	0	2	1	5	1	0	0	0	1	1
0005404247	0	2	2	2	0	1	2	1	5	0	1	0	0	1	3
0006546875	0	2	2	2	0	1	2	1	4	0	1	0	0	1	5
0002531398	0	2	2	1	0	0	2	0	5	0	1	0	0	1	2
0004753470	0	2	2	1	1	0	2	0	4	0	0	0	0	0	3
0006357668	0	1	2	2	1	1	2	1	5	1	1	1	1	1	5
0002029071	0	1	2	2	1	1	2	1	3	1	0	1	0	1	5
0007052983	0	2	2	2	1	1	2	3	5	0	0	1	0	0	5
0007011066	0	2	1	2	1	1	2	3	4	1	1	0	1	1	5
0006172512	0	2	1	0	0	0	2	0	5	0	0	0	0	0	1
0001236408	0	2	2	2	0	0	2	3	5	0	1	0	0	1	5
0001734335	0	2	2	0	1	0	2	0	4	0	0	0	0	1	5
0005173249	0	1	2	0	1	0	2	0	4	1	0	1	1	1	5
0006249654	0	1	2	2	1	1	2	3	5	0	0	0	0	0	5
0006853855	0	1	1	0	1	0	2	0	4	0	1	0	0	1	3
0005093819	0	1	2	0	0	0	2	0	4	0	0	0	0	0	1
0007205774	0	2	2	2	1	1	2	2	5	0	0	0	0	1	4
0004382309	0	0	1	2	1	1	2	2	5	1	1	1	0	1	5
0005075421	0	2	2	2	0	0	2	3	5	0	1	0	0	0	3
0000216775	0	1	1	1	1	1	2	0	4	1	0	0	1	1	5
0006309051	0	2	2	2	0	1	2	1	5	0	0	0	0	0	1
0002684201	0	2	1	1	1	0	2	0	4	0	0	0	0	0	4
0004853359	0	2	1	1	0	0	2	1	4	0	0	0	0	0	1
0000656252	0	1	2	2	1	1	2	3	4	0	0	0	0	1	5
0000620118	0	1	1	2	1	1	2	1	4	0	1	0	0	1	5
0006500389	0	1	2	2	1	0	2	3	4	0	0	0	0	0	4
0006093410	0	1	1	1	1	0	2	0	3	1	0	0	0	0	2
0004905922	0	1	2	1	0	0	2	0	4	1	1	0	0	1	5
0007024082	0	1	2	2	1	1	2	3	5	1	1	0	1	1	5
0004078221	0	1	1	2	1	1	2	3	5	0	0	0	0	1	4
0000184648	0	1	2	1	1	0	1	0	3	0	0	0	0	1	4
0000455281	0	2	1	0	0	0	1	0	3	0	0	0	0	0	5
0000376536	0	2	1	0	0	0	1	0	3	0	0	0	0	0	1
0006682853	0	0	1	2	0	0	1	3	5	1	1	0	1	0	5
0006859747	0	1	1	0	0	1	1	0	3	0	0	0	0	0	1
0002511407	0	1	1	2	0	1	1	2	3	1	1	0	1	1	3
0007203432	0	1	1	0	1	1	1	0	5	1	1	0	1	1	5
0005246301	0	1	1	0	0	0	1	0	4	0	0	0	0	0	1
0000859939	0	1	1	2	1	0	2	3	4	1	1	0	0	0	5
0006414941	0	2	2	2	1	0	1	1	3	0	1	0	0	1	5
0006844188	0	2	1	2	1	1	2	2	4	1	1	1	1	1	5
0006116728	0	2	1	2	1	1	1	3	3	0	0	0	0	0	5
0001714344	0	1	2	1	1	1	1	1	5	0	1	0	0	1	5
0003821645	0	1	2	0	0	1	1	0	4	0	0	0	0	1	1
0002697338	0	1	2	2	0	0	2	2	5	0	0	0	0	1	4
0000061802	0	1	2	2	0	0	1	1	3	0	0	0	0	0	1
0001781571	0	2	2	1	1	1	1	1	4	0	1	0	0	1	4
0002186217	0	1	2	2	0	0	1	3	4	0	0	0	0	1	4
0005401393	0	2	1	1	0	0	1	0	4	0	0	0	0	1	3
0005235186	0	1	2	2	0	0	2	2	3	0	1	0	0	0	1
0006958735	0	1	1	2	0	0	1	3	5	1	0	1	1	1	5
0006740195	0	1	1	2	1	1	1	3	5	1	1	1	1	1	5
0006500770	0	1	2	1	0	0	2	1	3	0	0	0	0	0	1
0007070312	0	1	2	2	0	0	1	2	3	1	1	0	0	0	1
0001851715	0	1	2	0	0	0	1	0	5	0	1	0	0	1	3
0007448789	0	1	2	0	0	0	1	0	4	0	0	0	0	0	1
0001734404	0	2	2	1	0	0	1	1	5	0	1	0	0	0	4
0004181138	0	0	1	2	0	0	1	1	5	0	1	0	0	0	5
0006868691	0	2	2	2	1	1	1	2	4	1	1	0	1	1	5
0003142149	0	0	2	2	1	1	1	3	4	0	1	1	0	1	5
0003772493	0	2	2	1	1	1	2	1	4	0	1	0	0	1	3
0001970647	0	1	1	1	1	0	1	0	5	0	0	0	0	1	4
0001030210	0	2	1	2	1	1	1	3	5	1	0	1	1	0	5
0005608800	0	2	2	2	1	1	1	3	4	0	0	0	0	1	5
0004820140	0	2	1	2	1	1	1	2	4	1	1	0	1	1	5
0006740060	0	2	2	1	0	0	1	1	5	0	0	0	0	1	3
0001209363	0	2	1	2	1	1	1	3	5	1	1	0	0	0	5
0002060823	0	1	2	2	0	0	1	2	5	0	0	0	0	1	4
0002837529	0	0	2	1	1	1	1	1	5	1	1	0	1	1	5
0005605647	0	1	2	0	1	0	1	0	4	0	0	0	0	1	3
0007112599	0	1	1	0	0	0	1	0	4	0	0	0	0	0	1
0005414912	0	0	1	2	1	1	1	3	3	1	0	0	1	1	5
0001745468	0	1	2	0	0	0	2	0	4	0	0	0	0	1	1
0006324239	0	1	2	1	1	1	1	0	5	0	1	0	0	0	2
0005180185	0	1	1	2	0	0	1	2	3	0	0	0	0	0	1
0004344931	0	0	2	1	1	1	2	1	4	0	1	0	0	1	5
0001969890	0	1	1	2	1	0	1	3	4	0	0	0	0	0	4
0002209690	0	2	2	0	0	0	1	0	4	0	0	0	0	0	1
0006378954	0	1	2	2	1	1	1	3	3	0	0	0	0	0	4
0005338098	0	2	2	2	1	1	1	3	5	1	0	0	1	0	5
0000355357	0	1	2	2	1	1	1	3	4	0	0	0	0	1	5
0002014863	0	1	1	2	1	0	1	2	4	1	0	0	1	0	4
0005282053	0	1	1	2	1	1	1	2	3	1	1	0	1	1	5
0006379020	0	2	2	2	1	1	1	3	4	0	0	0	0	0	5
0001020840	0	1	2	1	1	0	1	1	5	1	1	1	0	1	5
0006980731	0	1	2	0	0	0	1	0	4	0	1	0	0	1	3
0000429236	0	2	1	1	1	0	1	1	4	0	1	0	0	1	4
0001636216	0	1	1	2	1	1	1	3	4	0	1	0	0	1	5
0007019587	0	0	2	1	1	1	1	1	5	1	1	1	1	1	5
0006579792,0006567354	0	0	2	2	1	1	1	3	3	1	1	0	0	1	5
0000021898	0	1	2	2	1	1	1	3	4	1	1	0	1	1	5
0000978296	0	1	2	0	1	0	1	0	4	0	0	0	0	1	2
0003979721	0	1	2	2	0	0	1	2	3	0	0	0	0	0	1
0001148311	0	0	2	0	0	0	1	0	4	0	1	0	0	1	3
0005398181	0	2	2	0	0	0	1	0	3	0	0	0	0	0	4
0006893732	0	1	2	2	1	1	0	3	5	1	1	1	1	1	4
0007104524	0	0	2	2	1	1	0	3	5	0	0	0	0	0	5
0001723715,0000272738	0	1	2	0	1	0	0	0	5	0	1	0	0	1	3
0007337296	0	1	2	1	0	0	0	1	4	0	0	0	0	0	1
0003736281	0	1	1	1	0	0	0	1	4	0	0	0	0	0	1
0005404285	0	1	1	2	1	1	0	3	3	1	1	0	1	1	5
0006685436	0	0	1	1	1	0	0	1	4	0	0	0	0	1	4
0004523110	0	2	1	2	1	1	1	2	4	1	0	1	1	1	5
0006104804	0	2	2	2	1	0	0	3	5	0	0	0	0	1	5
0005799670	0	1	1	1	0	0	1	1	4	0	0	0	0	1	3
0005345295	0	1	2	2	1	1	0	2	4	0	1	0	0	1	4
0006328266	0	1	1	1	0	0	0	1	4	0	0	0	0	0	1
0005923928	0	1	2	2	1	1	0	3	4	1	1	0	1	1	5
0006914954	0	1	2	1	0	0	1	1	4	0	0	0	0	1	5
0002484022	0	2	1	0	0	1	0	0	4	0	0	0	0	1	2
0003331156	0	1	2	1	1	1	0	1	4	0	0	0	0	0	5
0002960463	0	1	2	1	1	0	1	1	4	0	0	0	0	0	2
0004838239	0	1	1	2	1	1	0	3	4	1	0	0	1	1	3
0003218157	0	0	2	1	0	0	0	2	4	0	1	0	0	1	3
0006959105	0	1	2	1	1	0	0	2	4	0	0	0	0	1	4
0000275887	0	1	2	2	1	1	0	3	4	1	1	0	1	1	5
0002650231,0002473079	0	2	1	1	0	0	0	1	4	0	0	0	0	0	2
0001713911	0	2	2	2	1	1	0	2	4	1	1	0	1	1	5
0002607979	0	2	1	1	1	1	0	1	4	0	0	0	0	0	2
0001176000	0	1	2	2	1	1	0	2	4	1	1	1	1	1	5
0004614964	0	1	2	2	1	1	1	3	5	0	0	1	0	1	5
0001043306	0	2	2	1	0	0	0	1	4	0	1	0	0	1	1
0006778290	0	1	1	2	1	1	1	2	5	1	1	0	1	1	5
0001301456	0	1	2	2	1	1	0	2	4	0	0	0	0	0	5
0006937886,0001690248	0	1	1	0	0	0	0	0	3	0	0	0	0	0	1
0005156143	0	1	2	2	1	0	0	3	3	0	0	0	0	1	3
0005800430	0	0	1	2	1	1	1	2	4	1	0	0	1	1	3
0004365813	0	2	2	2	1	1	0	3	3	1	1	0	0	1	5
0004507515	0	2	2	2	1	1	0	3	4	1	1	0	1	1	5
0002878320	0	2	2	2	1	1	0	3	4	1	1	0	1	1	5
0005286723	0	2	2	1	1	0	1	2	4	0	1	0	0	0	3
0006961156	0	2	1	2	1	1	0	3	3	1	1	0	1	1	4
0005840661	0	1	2	1	1	1	0	1	3	1	1	0	0	1	5
0007254648	0	1	1	2	1	1	0	3	5	1	1	0	1	1	5
0006737368	0	1	2	2	1	1	0	3	4	0	0	0	0	1	2
0000347798	0	2	1	1	1	1	0	2	4	0	0	0	0	0	3
0006906316	0	1	2	2	1	0	0	2	4	1	1	0	1	1	3
0006351065	0	0	2	2	1	1	0	2	4	1	0	1	1	0	5
0000162795	0	1	2	1	0	0	1	1	3	0	1	0	0	1	5
0007268265	0	1	2	2	1	1	0	3	4	0	0	0	0	1	3
0004651503	0	1	2	1	1	1	0	2	4	0	0	0	0	1	5
0004875783	0	1	2	2	1	1	1	2	4	1	1	0	1	0	5
0000066444	0	2	1	1	0	0	0	1	3	0	1	0	0	0	2
0005414634	0	2	1	2	1	0	0	2	5	1	1	0	0	1	5
0001217535	0	1	2	1	1	0	1	1	4	0	0	0	0	1	5
0006500110	0	1	2	1	0	1	0	1	4	0	0	0	0	1	1
0003202624	0	1	2	1	0	0	0	2	3	0	0	0	0	0	1
0003457024	0	1	2	2	0	1	0	3	4	1	0	0	1	1	4
0005576520	0	1	2	1	1	0	0	2	4	0	0	0	0	1	3
0006371253	0	2	2	2	1	0	0	3	4	0	0	0	0	1	3
0005498147	0	1	1	2	1	1	0	3	4	1	1	0	1	1	5
0000087892	0	1	2	2	1	0	0	3	4	1	0	1	1	1	5
0006507569	0	1	0	2	1	1	0	3	4	1	1	1	1	1	5
0006225748	0	2	1	1	1	1	1	2	4	1	1	0	1	1	3
0004692711	0	1	1	2	1	1	1	3	5	0	0	0	0	1	5
0007446181	0	2	2	1	1	1	0	2	4	1	1	0	1	1	5
0005993483	0	1	2	2	1	1	0	3	5	0	1	0	0	0	5
0004999604	0	1	2	2	1	1	0	3	4	0	0	0	0	1	4
0006827342	0	0	1	2	1	1	1	3	4	1	1	0	1	1	5
0003500559	0	1	2	2	1	1	0	2	4	1	1	0	1	1	5
0007079158	0	1	2	1	1	0	0	1	3	0	0	0	0	1	4
0005325373	0	2	1	2	1	1	0	3	4	1	1	0	1	1	5
0005698140	0	2	2	1	1	1	1	1	4	1	1	0	1	1	5
0000143648	0	1	1	0	1	0	0	1	4	1	1	0	1	0	5
0003405968	0	0	2	0	1	0	0	1	4	0	0	0	0	1	2
0007334019	0	0	2	0	1	0	0	0	4	0	0	0	0	1	2
0001153822	0	2	1	1	1	1	1	1	3	1	1	0	1	1	5
0007316052	0	1	2	0	1	0	0	1	4	0	1	0	0	1	4
0000196941	0	1	1	2	0	0	0	3	4	1	1	1	1	1	5
0007081996	0	1	2	2	1	1	0	3	4	1	1	1	1	1	5
0004023252	0	1	1	1	1	0	0	1	3	0	0	0	0	1	5
0002537164	0	1	2	1	1	0	0	1	4	0	0	0	0	0	5
0001502047	0	1	2	0	1	0	0	0	4	0	0	0	0	0	2
0005584774	0	2	2	0	1	0	0	1	4	0	0	0	0	1	3
0000340870	0	1	1	2	1	1	0	3	4	1	1	0	1	1	5
0005783487	0	1	1	2	1	0	0	3	5	1	1	0	0	1	3
0000494570	0	1	2	1	1	1	1	2	4	0	0	0	0	0	4
0005670384	0	1	2	1	1	0	0	1	4	0	0	0	0	1	2
0001546210	0	2	0	2	1	1	1	3	4	1	1	0	1	1	5
0004937611	0	1	1	2	1	0	0	3	4	0	0	0	0	1	5
0001391258	0	1	2	2	0	0	0	2	4	0	0	0	0	1	4
0003230628	0	2	1	0	1	1	1	1	4	0	0	0	0	1	4
0000142948	0	1	2	2	1	1	0	3	5	0	0	1	0	1	5
0002058435	0	0	2	0	1	0	1	0	5	1	1	0	0	1	5
0005653097	0	1	1	1	1	1	1	2	4	0	1	0	0	1	4
0004170456	0	0	2	2	0	1	0	3	5	0	0	0	0	0	4
0006723270	0	2	2	2	1	0	1	2	4	0	1	0	0	1	3
0000164360	0	0	2	1	1	0	0	1	4	0	0	0	0	1	5
0005751546	0	2	2	2	1	0	0	3	4	0	0	0	0	1	3
0007150100	0	1	1	2	1	1	1	2	5	1	1	0	1	1	5
0000711798	0	1	2	1	1	1	0	2	5	1	1	0	0	0	5
0003893509	0	1	2	2	1	1	0	2	5	1	0	0	1	1	5
0005911104	0	1	2	2	0	0	1	3	5	0	1	0	0	1	5
0007160581	0	1	1	2	1	1	0	3	4	1	1	0	0	1	5
0001403607	0	2	1	2	0	0	0	3	3	0	1	0	0	1	5
0005978328	0	2	1	1	0	0	0	2	4	1	1	0	1	1	5
0005538525	0	1	2	1	0	1	0	1	4	0	0	0	0	0	3
0005381591	0	2	2	2	1	1	0	3	4	1	1	0	1	1	5
0006315101	0	1	1	1	0	0	0	2	3	0	1	0	0	1	3
0006168047	0	2	2	2	1	1	0	3	4	1	1	0	0	1	5
0005097992	0	0	2	1	1	1	0	2	4	0	0	0	0	1	3
0003791427	0	1	1	0	1	1	0	0	4	1	0	0	1	1	4
0006175254	0	1	2	1	0	0	0	2	4	0	0	0	0	0	1
0006813620	0	2	2	0	1	1	0	1	5	0	0	0	0	1	5
0006109987	0	1	1	0	0	0	0	0	4	0	0	0	0	0	1
0000410308	0	1	2	2	1	0	0	3	4	0	0	0	0	1	3
0001356687	0	1	2	0	1	1	0	0	5	0	0	0	0	1	4
0000099426	0	2	2	1	1	0	0	2	3	0	0	0	0	0	4
0000264982	0	1	1	2	1	1	0	3	4	1	1	0	1	1	5
0000809983	0	1	0	1	1	0	0	2	4	0	0	0	0	1	5
0006681546	0	1	1	2	0	0	0	3	3	1	0	0	1	1	5
0006809152	0	0	2	2	1	1	0	3	4	0	1	0	0	1	5
0005824067	0	0	1	1	0	1	0	2	3	0	0	0	0	0	2
0005722770	0	1	2	0	0	0	0	1	4	0	0	0	0	0	2
0001333433	0	0	2	0	1	1	0	1	5	0	0	0	0	1	4
0004825737	0	1	2	2	1	1	0	3	4	0	0	0	0	1	4
0006700415	0	1	2	1	1	0	0	3	4	1	1	0	1	1	5

## Sheet: Sheet2
factor			UGSU（246）	GSU（110）
age	＜60	0	26	17
	60-70	1	142	60
	＞70	2	78	33
BMI	＜18	0	4	3
	18-24	1	85	42
	＞24	2	157	65
PSA	＜10	0	41	27
	10-20	1	70	28
	＞20	2	135	55
Positive cores	＜3	0	76	60
	≥3	1	170	50
% of positive cores	＜0.5	0	116	60
	≥0.5	1	130	50
Prostate volume	＞60	2	67	16
	40-60	1	81	25
	＜40	0	98	69
PSAD	＞1	3	82	33
	0.5-1	2	55	23
	0.25-0.5	1	59	22
	＜0.25	0	50	32
PI-RADS	5		65	41
	4		140	63
	3		41	6
Tstage	≤T2c	0	162	61
	≥T3	1	84	49
PSM	yes		106	51
	no		140	59
Lymphatic metastasis	yes		23	2
	no		223	108
SVI	yes		66	18
	no		180	92
NI	yes		143	69
	no		83	41
ISUP	5		119	4
	4		42	32
	3		36	13
	2		19	13
	1		30	48
